# Supplementary material for: Microglia–Neutrophil Interactions Drive Dry AMD-like Pathology in a Mouse Model
Source: Cells. 2022 Nov 9;11(22):3535. doi: 10.3390/cells11223535 (PMC9688699; doi:10.3390/cells11223535)
Supplement: Supplementary file 1 [file cells-11-03535-s001.zip]

Archive with 2 entries (2 files):
- cells-1924211-Supplementary Figures Legends latest.pdf
- cells-1924211-Supplementary Information.pdf
